# Supplementary material for: Tunneling Mechanisms of Quinones in Photosynthetic Reaction Center–Light Harvesting 1 Supercomplexes
Source: Small Sci. 2024 Sep 15;4(11):2400188. doi: 10.1002/smsc.202400188 (PMC11935075; doi:10.1002/smsc.202400188)
Supplement: Supplementary file 1 — Supplementary Material [file SMSC-4-2400188-s001.zip]

Archive with 2 entries (2 files):
- smsc.202400188-sup-0001-suppdata-S1.pdf
- smsc.202400188-sup-0002-suppdata-S2.mp4.mp4
